# Supplementary material for: Beta-galactosidase gene family genome-wide identification and expression analysis of members related to fruit softening in melon (Cucumis melo L.)
Source: BMC Genomics. 2022 Dec 2;23:795. doi: 10.1186/s12864-022-09006-5 (PMC9716742; doi:10.1186/s12864-022-09006-5)
Supplement: Supplementary file 9 — Additional file 9. [file 12864_2022_9006_MOESM9_ESM.xlsx]

## Sheet: Sheet1
	CmBGAL1	CmBGAL2	CmBGAL3	CmBGAL4	CmBGAL5	CmBGAL6	CmBGAL7	CmBGAL8	CmBGAL9	CmBGAL10	CmBGAL11	CmBGAL12	CmBGAL13	CmBGAL14	CmBGAL15	CmBGAL16	CmBGAL17	CmBGAL18	CmBGAL19	CmBGAL20	CmBGAL21
B-T	1	1.39797	0.88884	0.77916	1.15402	1.03766	0.85857	1.00696	1.20303	1.02337	0.95264	1.09429	0.88067	1.06437	0.9417	1.16205	1.04729	0.9749	1.00928	1.05214	0.93735
	0.88577	0.80292	1.16473	1.06437	1.04729	0.96148	1.02101	1.00696	0.95705	0.98851	1.02101	1.04972	0.97041	1.15669	1.11214	0.96371	0.80478	1.0163	1.03049	0.8487	1.28046
	1.12896	0.8909	0.96594	1.20581	0.82741	1.00231	1.14076	0.98623	0.86854	0.98851	1.02811	0.87055	1.17013	0.81225	0.95484	0.89296	1.18646	1.00928	0.96148	1.11987	0.83316
B-YL	0.21291	1.19472	0.48858	1.92297	4.02782	0.0999	1.22547	3.27918	2.75108	1.76949	1.7211	0.83509	0.08859	0.53961	2.75745	0.16685	0.46544	1.04972	0.089	0.15283	0.19934
	0.21739	1.66632	0.5535	1.44727	3.63008	0.07948	1.5728	2.25532	2.09943	1.19196	1.17555	0.63288	0.10757	0.37631	1.68568	0.11798	0.46868	1.03886	0.08247	0.17678	0.20637
	0.23461	0.89917	0.38868	1.62826	2.80889	0.12385	1.66248	2.59068	1.77769	1.46747	0.87256	0.56253	0.08381	0.42632	1.3692	0.13742	0.59323	1.02811	0.08133	0.17194	0.26487
B-FL	0.16286	0.90125	0.32609	1.78592	0.81979	0.04039	0.37805	0.42533	0.48074	0.4137	0.25822	0.41851	0.01513	0.29186	0.30076	0.17314	0.81601	2.20381	0.04239	0.07381	0.01566
	0.20757	0.77916	0.66588	1.64338	0.96148	0.01951	0.44959	0.42829	0.29799	0.31571	0.20259	0.29186	0.01411	0.19797	0.25644	0.20877	0.86854	1.58008	0.03928	0.08077	0.01441
	0.23191	1.20581	0.8487	1.4406	0.69416	0.02896	0.34309	0.45271	0.24373	0.38068	0.21267	0.28784	0.01411	0.15532	0.34072	0.14359	1.09936	1.60214	0.04039	0.0728	0.01131
B-S	1.86822	1.56374	3.27161	31.0531	1.00231	0.07911	0.89917	0.94387	1.21139	0.81225	0.62851	1.21982	0.38779	0.62706	0.88884	0.56383	2.8219	0.72196	0.47632	2.60268	0.68936
	1.80458	2.31338	4.05584	27.0333	0.3932	0.08247	0.86254	0.94387	0.772	0.70222	0.54715	1.51222	0.51169	0.55735	0.8827	0.57568	2.68825	0.63288	0.5946	2.53151	0.69416
	1.8425	1.05702	2.54912	33.7465	1.09682	0.09473	0.98396	0.95705	0.60151	0.54715	0.38689	1.38191	0.4273	0.61415	1.11729	0.43932	2.35653	0.6071	0.46652	2.31338	0.54462
B-R	0.41418	3.26406	1.30737	8.59402	0.81225	0.0279	0.63875	0.64767	0.66896	0.6846	0.4676	1.11729	0.11529	0.55095	0.67517	0.47853	1.17827	0.87661	0.06699	0.53961	0.14899
	0.43177	5.3765	1.17827	8.01851	1.55833	0.03436	0.69898	0.90962	0.6783	0.73374	0.40425	0.64618	0.09898	0.32534	0.44237	0.28453	1.04729	1.7411	0.05329	0.46652	0.17596
	0.49255	6.30574	1.10701	9.60199	1.14076	0.03118	0.58371	0.94825	0.79004	0.95484	0.46437	0.63728	0.0943	0.24148	0.62996	0.3314	1.32562	0.67362	0.05329	0.45692	0.11771
B-F	0.4161	20.1587	12.3805	10.7034	4.74585	0.40146	5.20537	4	3.36359	4.00925	2.89454	0.13679	0.01454	0.4118	2.77663	1.08423	0.79554	1.33638	0.06051	0.26425	0.09045
	0.29423	17.0693	10.8528	9.06307	4.21831	0.17966	4.02782	4.28709	3.63008	4.03714	3.12387	0.08304	0.01671	0.48971	2.46798	1.13813	0.42337	1.41748	0.06352	0.21915	0.06855
	0.38289	19.6075	10.4832	8.1681	5.22948	0.14694	4.37717	3.78423	3.89062	2.62685	3.21169	0.10013	0.01636	0.51763	2.64512	1.20303	0.50348	1.25992	0.07398	0.2059	0.06308
B-FF	0.07847	0.30215	0.06967	1.35035	0.01234	0.04086	0.11529	0.17966	0.06485	0.06776	0.05354	0.44545	0.00635	0.01421	0.02568	0.15073	0.90125	0.19078	0.00973	0.06193	0.04095
	0.06737	0.43932	0.10857	0.99539	0.0126	0.02909	0.15969	0.20637	0.0322	0.09451	0.07163	0.42142	0.00734	0.01812	0.03532	0.09473	0.6783	0.16494	0.00987	0.05136	0.02019
	0.06508	0.20781	0.08697	1.27751	0.01209	0.06065	0.08323	0.15532	0.04847	0.1213	0.06411	0.45167	0.0069	0.02309	0.03532	0.13584	0.78187	0.12414	0.01133	0.04926	0.01845
B-EF	0.07023	0.21514	0.01625	0.27043	0.56253	0.04859	1.11214	2.36745	1.48796	1.20303	0.83896	0.64171	0.0279	0.04389	0.84284	0.05504	0.66281	1.55473	0.0211	0.16475	0.0615
	0.07847	0.28388	0.03365	0.25941	0.26243	0.07571	1.31342	2.51984	1.46747	1.4012	0.93088	0.48971	0.02298	0.07433	0.58777	0.04318	0.60151	1.12246	0.02509	0.14096	0.07263
	0.07633	0.43628	0.02159	0.29186	0.48633	0.05466	1.45734	2.77663	1.55114	1.30737	0.87458	0.49312	0.02267	0.05077	0.70385	0.03483	0.62706	0.68144	0.03026	0.19255	0.07163
B-MF	0.01944	0.53961	3.10588	53.0765	0.35274	0.01799	0.37371	0.44442	0.12158	0.36687	0.21814	0.44751	0.0111	0.00755	0.58777	0.1124	2.10916	0.8487	0.00196	0.02457	0.00753
	0.02012	0.49655	2.80889	35.7532	0.41085	0.01317	0.42632	0.43227	0.08304	0.33759	0.29389	0.43227	0.00895	0.00765	0.49769	0.1188	1.94082	0.86055	0.00219	0.02598	0.00763
	0.01579	0.42337	3.43426	34.5353	0.32234	0.01555	0.41754	0.52486	0.17801	0.40425	0.19122	0.39229	0.00902	0.00776	0.44855	0.1013	1.59844	0.78097	0.00211	0.02746	0.00737
M-T	1.27899	0.55223	1.19748	2.80889	0.79922	0.95484	0.95926	0.75786	0.76137	0.52244	0.46652	1.26284	1.60585	1.02574	1.10191	1.30435	1.24545	1.02101	1.98618	0.91383	2.19365
	1.57462	0.5717	1.48452	3.09513	1.21982	0.81413	0.51051	0.46329	0.52003	0.50815	0.40613	1.01866	1.54043	0.80478	0.8179	1.18372	1.10701	1.10957	1.70527	0.74742	1.52979
	1.84676	0.61273	1.31039	2.92817	0.74055	0.86654	0.55478	0.64618	0.50581	0.617	0.36349	1.04006	1.56193	0.86854	0.96594	1.17555	1.10701	1.17283	1.59107	0.74742	1.5728
M-YL	0.91067	2.3511	1.34723	16.4498	9.23215	0.26671	3.18215	3.91768	5.60481	5.38893	2.54912	2.09459	0.27043	1.46071	3.53081	0.35684	3.00355	3.53081	0.29321	0.46009	0.45797
	0.68539	3.37137	1.60214	10.0561	6.21893	0.24713	3.34035	3.03143	3.6217	4.85678	2.2974	1.64338	0.20213	0.87458	2.77022	0.36433	2.90123	3.07375	0.24316	0.39777	0.43932
	0.66204	2.25532	1.14076	10.126	5.41389	0.24373	2.86791	2.96905	3.99077	4.08405	2.08493	2.02324	0.20637	0.90542	2.69447	0.38245	3.40267	3.05252	0.21169	0.38958	0.45481
M-FL	0.29355	0.8409	2.51403	13.8007	2.08975	0.07081	2.24492	3.80176	2.64512	2.19872	1.56555	0.55994	0.01928	0.27997	1.86176	0.77378	1.34412	1.28343	0.04671	0.21022	0.03751
	0.22247	0.79004	3.43426	17.2278	2.57279	0.06164	2.70695	1.47087	2.62685	2.16845	1.4811	0.6043	0.02527	0.25762	2.4909	0.58642	1.15402	1.36604	0.06606	0.25525	0.03937
	0.27964	0.70711	1.75321	11.6049	1.41748	0.08133	2.09459	2.10916	1.99078	2.27626	1.24545	0.36182	0.01441	0.25584	2.06575	0.61985	0.83896	1.11729	0.04239	0.21316	0.02963
M-S	1.99308	1.28639	13.0864	30.2738	0.98396	0.0782	0.62851	0.51051	0.71203	0.69898	0.27043	3.68075	0.14194	1.38511	1.66248	1.38191	4.2772	1.56917	0.23005	3.50642	0.14194
	2.09217	2.23974	11.9588	58.892	1.21139	0.10463	0.63728	0.97265	0.82932	0.92232	0.40707	3.86375	0.10609	0.87661	1.58374	1.35347	4.52108	1.49485	0.25	2.96905	0.12102
	1.83401	2.38392	5.35171	44.9422	1.70133	0.09108	0.5946	0.79554	0.6783	0.92232	0.48409	4.59479	0.11853	1.22264	1.84463	1.29834	5.48947	1.55833	0.21915	2.9897	0.1608
M-R	0.85757	0.64469	2.19872	22.3675	2.09943	0.05504	0.98169	1.44727	1.52274	1.93187	0.95926	1.32562	0.09967	0.56123	1.47427	1.32256	2.05148	1.11729	0.07229	0.52851	0.18859
	0.42288	0.53837	2.56093	19.8812	2.26577	0.04693	1.02337	1.17555	1.46071	2.11404	0.74226	1.4914	0.0943	0.4434	1.26576	1.05214	1.81085	0.71203	0.07966	0.57435	0.17234
	0.84577	0.4954	2.26054	22.3675	2	0.04693	0.92873	1.33176	1.46071	1.25701	0.89503	1.01162	0.0943	0.39961	1.23971	0.91595	1.83613	0.65067	0.08538	0.5946	0.14797
M-F	0.401	16.7955	24.761	31.7056	4.63746	0.16154	4.21831	4.33691	3.6217	2.90795	2.01391	0.07677	0.01928	0.61415	2.71321	1.19196	0.4434	1.31039	0.05366	0.34389	0.06714
	0.35152	15.0324	23.9176	31.4866	5.59188	0.15283	4.10296	3.85483	3.67226	2.04202	2.26577	0.07893	0.01824	0.58913	5.54044	1.10445	0.41948	1.25701	0.04836	0.28126	0.13428
	0.36391	15.8895	18.1261	25.753	6.60397	0.18049	4.48985	3.88164	4.91321	3.68075	2.25012	0.07948	0.01702	0.64469	3.41054	1.217	0.35519	1.02811	0.04836	0.3276	0.09967
M-FF	0.05498	1.86176	0.26487	6.6807	0.46222	0.11771	1.47427	1.90528	1.00696	1.49831	0.74398	0.45376	0.00883	0.00837	0.66588	0.07519	0.79187	0.40801	0.01726	0.11936	0.13182
	0.05059	0.36772	0.17966	12.042	0.32234	0.13998	0.66896	0.75786	0.94606	1.18372	0.6043	0.29525	0.00953	0.01314	0.46437	0.09193	0.96817	0.36265	0.01837	0.12442	0.12733
	0.04655	0.85067	0.18217	5.06303	0.386	0.09235	1.61328	1.31951	1.38511	1.66248	0.6043	0.25525	0.00914	0.01053	0.39593	0.08314	0.87559	0.36015	0.01502	0.12971	0.15038
M-EF	0.03933	0.26122	0.35601	3.8282	0.33294	0.06426	0.53465	1.21139	0.386	0.38422	0.25349	0.40239	0.00746	0.01778	0.24827	0.02984	1.17283	0.95264	0.00789	0.05479	0.08152
	0.04274	0.18471	0.6783	2.70695	0.27421	0.04803	0.51287	0.76137	0.30495	0.35111	0.24316	0.29253	0.00614	0.01791	0.22531	0.02671	0.71947	0.6552	0.0076	0.05112	0.08498
	0.041	0.42435	0.43528	3.6217	0.24373	0.04181	0.55735	0.96037	0.3179	0.33217	0.17678	0.36772	0.0045	0.01425	0.24148	0.02095	0.44135	0.55095	0.0082	0.05219	0.07554
M-MF	0.08931	1.70133	8.30128	54.9482	5.19335	0.23871	11.4716	13.737	7.67411	11.2615	6.24774	0.20925	0.01239	0.10319	2.26054	0.38422	0.19255	0.58102	0.0279	0.01659	0.08479
	0.10621	2.43964	8.01851	55.139	4.52108	0.35932	12.3805	13.6422	8.05564	10.1495	6.03491	0.21663	0.01105	0.09364	1.00463	0.32988	0.16304	0.40519	0.02071	0.02282	0.08657
	0.07938	1.99538	8.71399	55.3304	5.33936	0.26487	11.0809	13.6895	6.36429	10.5074	6.55835	0.17234	0.01389	0.1137	1.4012	0.44751	0.2274	0.51644	0.01816	0.03139	0.07911
